# Supplementary material for: Evolutionary histories and antimicrobial resistance in Shigella flexneri and Shigella sonnei in Southeast Asia
Source: Commun Biol. 2021 Mar 19;4:353. doi: 10.1038/s42003-021-01905-9 (PMC7979695; doi:10.1038/s42003-021-01905-9)
Supplement: Supplementary file 4 — Supplementary Data 1 [file 42003_2021_1905_MOESM4_ESM.xlsx]

## Sheet: Figure 1
Region_abb	total	molecular serotype	count
Bangkok_Central_Thai	507	1a	0
Cambodia	69	1a	2
North_Central_VN	77	1a	12
South_Central_VN	127	1a	4
Laos	43	1a	13
North_Thai	16	1a	0
North_VN	203	1a	1
Northeast_Thai	67	1a	4
South_Thai	19	1a	0
South_VN	408	1a	3
West_Thai	268	1a	0
Bangkok_Central_Thai	507	1b	14
Cambodia	69	1b	9
North_Central_VN	77	1b	5
South_Central_VN	127	1b	0
Laos	43	1b	0
North_Thai	16	1b	0
North_VN	203	1b	6
Northeast_Thai	67	1b	4
South_Thai	19	1b	0
South_VN	408	1b	9
West_Thai	268	1b	4
Bangkok_Central_Thai	507	1c	0
Cambodia	69	1c	0
North_Central_VN	77	1c	0
South_Central_VN	127	1c	0
Laos	43	1c	0
North_Thai	16	1c	0
North_VN	203	1c	44
Northeast_Thai	67	1c	0
South_Thai	19	1c	0
South_VN	408	1c	9
West_Thai	268	1c	1
Bangkok_Central_Thai	507	2a	165
Cambodia	69	2a	13
North_Central_VN	77	2a	1
South_Central_VN	127	2a	13
Laos	43	2a	18
North_Thai	16	2a	3
North_VN	203	2a	34
Northeast_Thai	67	2a	31
South_Thai	19	2a	3
South_VN	408	2a	51
West_Thai	268	2a	98
Bangkok_Central_Thai	507	2b	5
Cambodia	69	2b	10
North_Central_VN	77	2b	0
South_Central_VN	127	2b	14
Laos	43	2b	0
North_Thai	16	2b	0
North_VN	203	2b	10
Northeast_Thai	67	2b	1
South_Thai	19	2b	0
South_VN	408	2b	31
West_Thai	268	2b	8
Bangkok_Central_Thai	507	3a	46
Cambodia	69	3a	15
North_Central_VN	77	3a	4
South_Central_VN	127	3a	7
Laos	43	3a	2
North_Thai	16	3a	4
North_VN	203	3a	17
Northeast_Thai	67	3a	8
South_Thai	19	3a	0
South_VN	408	3a	31
West_Thai	268	3a	23
Bangkok_Central_Thai	507	4a	1
Cambodia	69	4a	0
North_Central_VN	77	4a	0
South_Central_VN	127	4a	0
Laos	43	4a	0
North_Thai	16	4a	0
North_VN	203	4a	1
Northeast_Thai	67	4a	0
South_Thai	19	4a	0
South_VN	408	4a	1
West_Thai	268	4a	0
Bangkok_Central_Thai	507	4av	22
Cambodia	69	4av	4
North_Central_VN	77	4av	0
South_Central_VN	127	4av	0
Laos	43	4av	0
North_Thai	16	4av	0
North_VN	203	4av	3
Northeast_Thai	67	4av	2
South_Thai	19	4av	0
South_VN	408	4av	5
West_Thai	268	4av	12
Bangkok_Central_Thai	507	X	0
Cambodia	69	X	0
North_Central_VN	77	X	0
South_Central_VN	127	X	0
Laos	43	X	0
North_Thai	16	X	0
North_VN	203	X	0
Northeast_Thai	67	X	0
South_Thai	19	X	0
South_VN	408	X	1
West_Thai	268	X	2
Bangkok_Central_Thai	507	Xv	16
Cambodia	69	Xv	0
North_Central_VN	77	Xv	0
South_Central_VN	127	Xv	0
Laos	43	Xv	0
North_Thai	16	Xv	0
North_VN	203	Xv	0
Northeast_Thai	67	Xv	0
South_Thai	19	Xv	0
South_VN	408	Xv	0
West_Thai	268	Xv	29
Bangkok_Central_Thai	507	Y	4
Cambodia	69	Y	0
North_Central_VN	77	Y	2
South_Central_VN	127	Y	2
Laos	43	Y	0
North_Thai	16	Y	0
North_VN	203	Y	17
Northeast_Thai	67	Y	5
South_Thai	19	Y	0
South_VN	408	Y	9
West_Thai	268	Y	1
Bangkok_Central_Thai	507	Yv	7
Cambodia	69	Yv	3
North_Central_VN	77	Yv	4
South_Central_VN	127	Yv	1
Laos	43	Yv	1
North_Thai	16	Yv	0
North_VN	203	Yv	14
Northeast_Thai	67	Yv	0
South_Thai	19	Yv	0
South_VN	408	Yv	12
West_Thai	268	Yv	8
Bangkok_Central_Thai	507	sonnei	227
Cambodia	69	sonnei	13
North_Central_VN	77	sonnei	49
South_Central_VN	127	sonnei	86
Laos	43	sonnei	9
North_Thai	16	sonnei	9
North_VN	203	sonnei	56
Northeast_Thai	67	sonnei	12
South_Thai	19	sonnei	16
South_VN	408	sonnei	246
West_Thai	268	sonnei	82

## Sheet: Figure 3a
period	Lineage	resistance_percentage	class
1980-1985	1	100	Aminoglycosides
1980-1985	2.1	100	Aminoglycosides
1980-1985	2.2	100	Aminoglycosides
1980-1985	3.1	100	Aminoglycosides
1980-1985	3.2	100	Aminoglycosides
1980-1985	3.Xv	NA	Aminoglycosides
1980-1985	4	NA	Aminoglycosides
1980-1985	7	78.9474	Aminoglycosides
1980-1985	8	100	Aminoglycosides
1986-1990	1	85.7143	Aminoglycosides
1986-1990	2.1	100	Aminoglycosides
1986-1990	2.2	NA	Aminoglycosides
1986-1990	3.1	100	Aminoglycosides
1986-1990	3.2	98.8636	Aminoglycosides
1986-1990	3.Xv	NA	Aminoglycosides
1986-1990	4	NA	Aminoglycosides
1986-1990	7	25	Aminoglycosides
1986-1990	8	50	Aminoglycosides
1991-1995	1	95.4545	Aminoglycosides
1991-1995	2.1	100	Aminoglycosides
1991-1995	2.2	100	Aminoglycosides
1991-1995	3.1	100	Aminoglycosides
1991-1995	3.2	98.4	Aminoglycosides
1991-1995	3.Xv	4.44444	Aminoglycosides
1991-1995	4	100	Aminoglycosides
1991-1995	7	87.5	Aminoglycosides
1991-1995	8	88.8889	Aminoglycosides
1996-2000	1	100	Aminoglycosides
1996-2000	2.1	NA	Aminoglycosides
1996-2000	2.2	93.3333	Aminoglycosides
1996-2000	3.1	100	Aminoglycosides
1996-2000	3.2	100	Aminoglycosides
1996-2000	3.Xv	0	Aminoglycosides
1996-2000	4	42.8571	Aminoglycosides
1996-2000	7	100	Aminoglycosides
1996-2000	8	95.6522	Aminoglycosides
2001-2005	1	100	Aminoglycosides
2001-2005	2.1	NA	Aminoglycosides
2001-2005	2.2	100	Aminoglycosides
2001-2005	3.1	94.2308	Aminoglycosides
2001-2005	3.2	100	Aminoglycosides
2001-2005	3.Xv	NA	Aminoglycosides
2001-2005	4	60	Aminoglycosides
2001-2005	7	100	Aminoglycosides
2001-2005	8	80	Aminoglycosides
2006-2010	1	100	Aminoglycosides
2006-2010	2.1	NA	Aminoglycosides
2006-2010	2.2	92.1053	Aminoglycosides
2006-2010	3.1	95.7746	Aminoglycosides
2006-2010	3.2	94.1176	Aminoglycosides
2006-2010	3.Xv	NA	Aminoglycosides
2006-2010	4	NA	Aminoglycosides
2006-2010	7	100	Aminoglycosides
2006-2010	8	88.8889	Aminoglycosides
2011-2013	1	NA	Aminoglycosides
2011-2013	2.1	NA	Aminoglycosides
2011-2013	2.2	100	Aminoglycosides
2011-2013	3.1	100	Aminoglycosides
2011-2013	3.2	100	Aminoglycosides
2011-2013	3.Xv	NA	Aminoglycosides
2011-2013	4	0	Aminoglycosides
2011-2013	7	NA	Aminoglycosides
2011-2013	8	100	Aminoglycosides
1980-1985	1	0	3rd Gen Cephalosporin
1980-1985	2.1	0	3rd Gen Cephalosporin
1980-1985	2.2	0	3rd Gen Cephalosporin
1980-1985	3.1	0	3rd Gen Cephalosporin
1980-1985	3.2	0	3rd Gen Cephalosporin
1980-1985	3.Xv	NA	3rd Gen Cephalosporin
1980-1985	4	NA	3rd Gen Cephalosporin
1980-1985	7	0	3rd Gen Cephalosporin
1980-1985	8	0	3rd Gen Cephalosporin
1986-1990	1	0	3rd Gen Cephalosporin
1986-1990	2.1	0	3rd Gen Cephalosporin
1986-1990	2.2	NA	3rd Gen Cephalosporin
1986-1990	3.1	0	3rd Gen Cephalosporin
1986-1990	3.2	0	3rd Gen Cephalosporin
1986-1990	3.Xv	NA	3rd Gen Cephalosporin
1986-1990	4	NA	3rd Gen Cephalosporin
1986-1990	7	0	3rd Gen Cephalosporin
1986-1990	8	0	3rd Gen Cephalosporin
1991-1995	1	0	3rd Gen Cephalosporin
1991-1995	2.1	0	3rd Gen Cephalosporin
1991-1995	2.2	0	3rd Gen Cephalosporin
1991-1995	3.1	0	3rd Gen Cephalosporin
1991-1995	3.2	0	3rd Gen Cephalosporin
1991-1995	3.Xv	0	3rd Gen Cephalosporin
1991-1995	4	0	3rd Gen Cephalosporin
1991-1995	7	0	3rd Gen Cephalosporin
1991-1995	8	0	3rd Gen Cephalosporin
1996-2000	1	0	3rd Gen Cephalosporin
1996-2000	2.1	NA	3rd Gen Cephalosporin
1996-2000	2.2	0	3rd Gen Cephalosporin
1996-2000	3.1	0	3rd Gen Cephalosporin
1996-2000	3.2	0	3rd Gen Cephalosporin
1996-2000	3.Xv	0	3rd Gen Cephalosporin
1996-2000	4	0	3rd Gen Cephalosporin
1996-2000	7	0	3rd Gen Cephalosporin
1996-2000	8	0	3rd Gen Cephalosporin
2001-2005	1	0	3rd Gen Cephalosporin
2001-2005	2.1	NA	3rd Gen Cephalosporin
2001-2005	2.2	0	3rd Gen Cephalosporin
2001-2005	3.1	0	3rd Gen Cephalosporin
2001-2005	3.2	0	3rd Gen Cephalosporin
2001-2005	3.Xv	NA	3rd Gen Cephalosporin
2001-2005	4	0	3rd Gen Cephalosporin
2001-2005	7	0	3rd Gen Cephalosporin
2001-2005	8	0	3rd Gen Cephalosporin
2006-2010	1	0	3rd Gen Cephalosporin
2006-2010	2.1	NA	3rd Gen Cephalosporin
2006-2010	2.2	2.63158	3rd Gen Cephalosporin
2006-2010	3.1	5.6338	3rd Gen Cephalosporin
2006-2010	3.2	0	3rd Gen Cephalosporin
2006-2010	3.Xv	NA	3rd Gen Cephalosporin
2006-2010	4	NA	3rd Gen Cephalosporin
2006-2010	7	0	3rd Gen Cephalosporin
2006-2010	8	0	3rd Gen Cephalosporin
2011-2013	1	NA	3rd Gen Cephalosporin
2011-2013	2.1	NA	3rd Gen Cephalosporin
2011-2013	2.2	33.3333	3rd Gen Cephalosporin
2011-2013	3.1	0	3rd Gen Cephalosporin
2011-2013	3.2	0	3rd Gen Cephalosporin
2011-2013	3.Xv	NA	3rd Gen Cephalosporin
2011-2013	4	0	3rd Gen Cephalosporin
2011-2013	7	NA	3rd Gen Cephalosporin
2011-2013	8	0	3rd Gen Cephalosporin
1980-1985	1	0	Trimethoprim
1980-1985	2.1	12.5	Trimethoprim
1980-1985	2.2	76.9231	Trimethoprim
1980-1985	3.1	32.8125	Trimethoprim
1980-1985	3.2	100	Trimethoprim
1980-1985	3.Xv	NA	Trimethoprim
1980-1985	4	NA	Trimethoprim
1980-1985	7	10.5263	Trimethoprim
1980-1985	8	0	Trimethoprim
1986-1990	1	14.2857	Trimethoprim
1986-1990	2.1	16.6667	Trimethoprim
1986-1990	2.2	NA	Trimethoprim
1986-1990	3.1	50	Trimethoprim
1986-1990	3.2	87.5	Trimethoprim
1986-1990	3.Xv	NA	Trimethoprim
1986-1990	4	NA	Trimethoprim
1986-1990	7	0	Trimethoprim
1986-1990	8	50	Trimethoprim
1991-1995	1	81.8182	Trimethoprim
1991-1995	2.1	50	Trimethoprim
1991-1995	2.2	71.4286	Trimethoprim
1991-1995	3.1	85.7143	Trimethoprim
1991-1995	3.2	100	Trimethoprim
1991-1995	3.Xv	100	Trimethoprim
1991-1995	4	100	Trimethoprim
1991-1995	7	31.25	Trimethoprim
1991-1995	8	88.8889	Trimethoprim
1996-2000	1	82	Trimethoprim
1996-2000	2.1	NA	Trimethoprim
1996-2000	2.2	80	Trimethoprim
1996-2000	3.1	82.6087	Trimethoprim
1996-2000	3.2	100	Trimethoprim
1996-2000	3.Xv	100	Trimethoprim
1996-2000	4	42.8571	Trimethoprim
1996-2000	7	50	Trimethoprim
1996-2000	8	95.6522	Trimethoprim
2001-2005	1	100	Trimethoprim
2001-2005	2.1	NA	Trimethoprim
2001-2005	2.2	96.4286	Trimethoprim
2001-2005	3.1	76.9231	Trimethoprim
2001-2005	3.2	100	Trimethoprim
2001-2005	3.Xv	NA	Trimethoprim
2001-2005	4	60	Trimethoprim
2001-2005	7	91.6667	Trimethoprim
2001-2005	8	80	Trimethoprim
2006-2010	1	100	Trimethoprim
2006-2010	2.1	NA	Trimethoprim
2006-2010	2.2	94.7368	Trimethoprim
2006-2010	3.1	78.8732	Trimethoprim
2006-2010	3.2	100	Trimethoprim
2006-2010	3.Xv	NA	Trimethoprim
2006-2010	4	NA	Trimethoprim
2006-2010	7	33.3333	Trimethoprim
2006-2010	8	100	Trimethoprim
2011-2013	1	NA	Trimethoprim
2011-2013	2.1	NA	Trimethoprim
2011-2013	2.2	100	Trimethoprim
2011-2013	3.1	95	Trimethoprim
2011-2013	3.2	100	Trimethoprim
2011-2013	3.Xv	NA	Trimethoprim
2011-2013	4	0	Trimethoprim
2011-2013	7	NA	Trimethoprim
2011-2013	8	100	Trimethoprim
1980-1985	1	100	Beta-lactam
1980-1985	2.1	100	Beta-lactam
1980-1985	2.2	92.3077	Beta-lactam
1980-1985	3.1	98.4375	Beta-lactam
1980-1985	3.2	100	Beta-lactam
1980-1985	3.Xv	NA	Beta-lactam
1980-1985	4	NA	Beta-lactam
1980-1985	7	47.3684	Beta-lactam
1980-1985	8	0	Beta-lactam
1986-1990	1	85.7143	Beta-lactam
1986-1990	2.1	100	Beta-lactam
1986-1990	2.2	NA	Beta-lactam
1986-1990	3.1	100	Beta-lactam
1986-1990	3.2	98.8636	Beta-lactam
1986-1990	3.Xv	NA	Beta-lactam
1986-1990	4	NA	Beta-lactam
1986-1990	7	0	Beta-lactam
1986-1990	8	0	Beta-lactam
1991-1995	1	100	Beta-lactam
1991-1995	2.1	100	Beta-lactam
1991-1995	2.2	71.4286	Beta-lactam
1991-1995	3.1	100	Beta-lactam
1991-1995	3.2	100	Beta-lactam
1991-1995	3.Xv	13.3333	Beta-lactam
1991-1995	4	100	Beta-lactam
1991-1995	7	43.75	Beta-lactam
1991-1995	8	72.2222	Beta-lactam
1996-2000	1	100	Beta-lactam
1996-2000	2.1	NA	Beta-lactam
1996-2000	2.2	60	Beta-lactam
1996-2000	3.1	100	Beta-lactam
1996-2000	3.2	100	Beta-lactam
1996-2000	3.Xv	0	Beta-lactam
1996-2000	4	14.2857	Beta-lactam
1996-2000	7	25	Beta-lactam
1996-2000	8	91.3043	Beta-lactam
2001-2005	1	100	Beta-lactam
2001-2005	2.1	NA	Beta-lactam
2001-2005	2.2	53.5714	Beta-lactam
2001-2005	3.1	94.2308	Beta-lactam
2001-2005	3.2	100	Beta-lactam
2001-2005	3.Xv	NA	Beta-lactam
2001-2005	4	20	Beta-lactam
2001-2005	7	100	Beta-lactam
2001-2005	8	70	Beta-lactam
2006-2010	1	100	Beta-lactam
2006-2010	2.1	NA	Beta-lactam
2006-2010	2.2	57.8947	Beta-lactam
2006-2010	3.1	95.7746	Beta-lactam
2006-2010	3.2	100	Beta-lactam
2006-2010	3.Xv	NA	Beta-lactam
2006-2010	4	NA	Beta-lactam
2006-2010	7	100	Beta-lactam
2006-2010	8	66.6667	Beta-lactam
2011-2013	1	NA	Beta-lactam
2011-2013	2.1	NA	Beta-lactam
2011-2013	2.2	66.6667	Beta-lactam
2011-2013	3.1	100	Beta-lactam
2011-2013	3.2	100	Beta-lactam
2011-2013	3.Xv	NA	Beta-lactam
2011-2013	4	0	Beta-lactam
2011-2013	7	NA	Beta-lactam
2011-2013	8	100	Beta-lactam
1980-1985	1	0	Macrolides
1980-1985	2.1	6.25	Macrolides
1980-1985	2.2	0	Macrolides
1980-1985	3.1	10.9375	Macrolides
1980-1985	3.2	100	Macrolides
1980-1985	3.Xv	NA	Macrolides
1980-1985	4	NA	Macrolides
1980-1985	7	10.5263	Macrolides
1980-1985	8	0	Macrolides
1986-1990	1	0	Macrolides
1986-1990	2.1	16.6667	Macrolides
1986-1990	2.2	NA	Macrolides
1986-1990	3.1	18.1818	Macrolides
1986-1990	3.2	4.54545	Macrolides
1986-1990	3.Xv	NA	Macrolides
1986-1990	4	NA	Macrolides
1986-1990	7	0	Macrolides
1986-1990	8	0	Macrolides
1991-1995	1	0	Macrolides
1991-1995	2.1	0	Macrolides
1991-1995	2.2	57.1429	Macrolides
1991-1995	3.1	14.2857	Macrolides
1991-1995	3.2	0	Macrolides
1991-1995	3.Xv	2.22222	Macrolides
1991-1995	4	0	Macrolides
1991-1995	7	0	Macrolides
1991-1995	8	11.1111	Macrolides
1996-2000	1	2	Macrolides
1996-2000	2.1	NA	Macrolides
1996-2000	2.2	0	Macrolides
1996-2000	3.1	0	Macrolides
1996-2000	3.2	0	Macrolides
1996-2000	3.Xv	0	Macrolides
1996-2000	4	0	Macrolides
1996-2000	7	0	Macrolides
1996-2000	8	39.1304	Macrolides
2001-2005	1	0	Macrolides
2001-2005	2.1	NA	Macrolides
2001-2005	2.2	0	Macrolides
2001-2005	3.1	0	Macrolides
2001-2005	3.2	0	Macrolides
2001-2005	3.Xv	NA	Macrolides
2001-2005	4	0	Macrolides
2001-2005	7	8.33333	Macrolides
2001-2005	8	0	Macrolides
2006-2010	1	0	Macrolides
2006-2010	2.1	NA	Macrolides
2006-2010	2.2	5.26316	Macrolides
2006-2010	3.1	4.22535	Macrolides
2006-2010	3.2	0	Macrolides
2006-2010	3.Xv	NA	Macrolides
2006-2010	4	NA	Macrolides
2006-2010	7	0	Macrolides
2006-2010	8	11.1111	Macrolides
2011-2013	1	NA	Macrolides
2011-2013	2.1	NA	Macrolides
2011-2013	2.2	0	Macrolides
2011-2013	3.1	0	Macrolides
2011-2013	3.2	0	Macrolides
2011-2013	3.Xv	NA	Macrolides
2011-2013	4	0	Macrolides
2011-2013	7	NA	Macrolides
2011-2013	8	0	Macrolides
1980-1985	1	100	Phenicols
1980-1985	2.1	100	Phenicols
1980-1985	2.2	100	Phenicols
1980-1985	3.1	96.875	Phenicols
1980-1985	3.2	100	Phenicols
1980-1985	3.Xv	NA	Phenicols
1980-1985	4	NA	Phenicols
1980-1985	7	36.8421	Phenicols
1980-1985	8	0	Phenicols
1986-1990	1	100	Phenicols
1986-1990	2.1	100	Phenicols
1986-1990	2.2	NA	Phenicols
1986-1990	3.1	100	Phenicols
1986-1990	3.2	98.8636	Phenicols
1986-1990	3.Xv	NA	Phenicols
1986-1990	4	NA	Phenicols
1986-1990	7	25	Phenicols
1986-1990	8	0	Phenicols
1991-1995	1	95.4545	Phenicols
1991-1995	2.1	100	Phenicols
1991-1995	2.2	71.4286	Phenicols
1991-1995	3.1	100	Phenicols
1991-1995	3.2	100	Phenicols
1991-1995	3.Xv	0	Phenicols
1991-1995	4	0	Phenicols
1991-1995	7	25	Phenicols
1991-1995	8	0	Phenicols
1996-2000	1	100	Phenicols
1996-2000	2.1	NA	Phenicols
1996-2000	2.2	60	Phenicols
1996-2000	3.1	95.6522	Phenicols
1996-2000	3.2	100	Phenicols
1996-2000	3.Xv	0	Phenicols
1996-2000	4	0	Phenicols
1996-2000	7	100	Phenicols
1996-2000	8	26.087	Phenicols
2001-2005	1	100	Phenicols
2001-2005	2.1	NA	Phenicols
2001-2005	2.2	92.8571	Phenicols
2001-2005	3.1	82.6923	Phenicols
2001-2005	3.2	100	Phenicols
2001-2005	3.Xv	NA	Phenicols
2001-2005	4	0	Phenicols
2001-2005	7	83.3333	Phenicols
2001-2005	8	0	Phenicols
2006-2010	1	100	Phenicols
2006-2010	2.1	NA	Phenicols
2006-2010	2.2	94.7368	Phenicols
2006-2010	3.1	94.3662	Phenicols
2006-2010	3.2	100	Phenicols
2006-2010	3.Xv	NA	Phenicols
2006-2010	4	NA	Phenicols
2006-2010	7	100	Phenicols
2006-2010	8	11.1111	Phenicols
2011-2013	1	NA	Phenicols
2011-2013	2.1	NA	Phenicols
2011-2013	2.2	100	Phenicols
2011-2013	3.1	100	Phenicols
2011-2013	3.2	100	Phenicols
2011-2013	3.Xv	NA	Phenicols
2011-2013	4	0	Phenicols
2011-2013	7	NA	Phenicols
2011-2013	8	0	Phenicols
1980-1985	1	0	Quinolone
1980-1985	2.1	0	Quinolone
1980-1985	2.2	0	Quinolone
1980-1985	3.1	1.5625	Quinolone
1980-1985	3.2	0	Quinolone
1980-1985	3.Xv	NA	Quinolone
1980-1985	4	NA	Quinolone
1980-1985	7	0	Quinolone
1980-1985	8	0	Quinolone
1986-1990	1	0	Quinolone
1986-1990	2.1	5.55556	Quinolone
1986-1990	2.2	NA	Quinolone
1986-1990	3.1	0	Quinolone
1986-1990	3.2	1.13636	Quinolone
1986-1990	3.Xv	NA	Quinolone
1986-1990	4	NA	Quinolone
1986-1990	7	0	Quinolone
1986-1990	8	0	Quinolone
1991-1995	1	0	Quinolone
1991-1995	2.1	0	Quinolone
1991-1995	2.2	0	Quinolone
1991-1995	3.1	0	Quinolone
1991-1995	3.2	2.4	Quinolone
1991-1995	3.Xv	0	Quinolone
1991-1995	4	0	Quinolone
1991-1995	7	0	Quinolone
1991-1995	8	0	Quinolone
1996-2000	1	0	Quinolone
1996-2000	2.1	NA	Quinolone
1996-2000	2.2	0	Quinolone
1996-2000	3.1	39.1304	Quinolone
1996-2000	3.2	9.09091	Quinolone
1996-2000	3.Xv	0	Quinolone
1996-2000	4	0	Quinolone
1996-2000	7	0	Quinolone
1996-2000	8	0	Quinolone
2001-2005	1	0	Quinolone
2001-2005	2.1	NA	Quinolone
2001-2005	2.2	21.4286	Quinolone
2001-2005	3.1	23.0769	Quinolone
2001-2005	3.2	3.22581	Quinolone
2001-2005	3.Xv	NA	Quinolone
2001-2005	4	0	Quinolone
2001-2005	7	0	Quinolone
2001-2005	8	0	Quinolone
2006-2010	1	8.33333	Quinolone
2006-2010	2.1	NA	Quinolone
2006-2010	2.2	52.6316	Quinolone
2006-2010	3.1	56.338	Quinolone
2006-2010	3.2	0	Quinolone
2006-2010	3.Xv	NA	Quinolone
2006-2010	4	NA	Quinolone
2006-2010	7	0	Quinolone
2006-2010	8	66.6667	Quinolone
2011-2013	1	NA	Quinolone
2011-2013	2.1	NA	Quinolone
2011-2013	2.2	100	Quinolone
2011-2013	3.1	95	Quinolone
2011-2013	3.2	0	Quinolone
2011-2013	3.Xv	NA	Quinolone
2011-2013	4	0	Quinolone
2011-2013	7	NA	Quinolone
2011-2013	8	0	Quinolone
1980-1985	1	100	Tetracycline
1980-1985	2.1	100	Tetracycline
1980-1985	2.2	7.69231	Tetracycline
1980-1985	3.1	100	Tetracycline
1980-1985	3.2	100	Tetracycline
1980-1985	3.Xv	NA	Tetracycline
1980-1985	4	NA	Tetracycline
1980-1985	7	36.8421	Tetracycline
1980-1985	8	0	Tetracycline
1986-1990	1	100	Tetracycline
1986-1990	2.1	100	Tetracycline
1986-1990	2.2	NA	Tetracycline
1986-1990	3.1	100	Tetracycline
1986-1990	3.2	98.8636	Tetracycline
1986-1990	3.Xv	NA	Tetracycline
1986-1990	4	NA	Tetracycline
1986-1990	7	25	Tetracycline
1986-1990	8	0	Tetracycline
1991-1995	1	54.5455	Tetracycline
1991-1995	2.1	100	Tetracycline
1991-1995	2.2	100	Tetracycline
1991-1995	3.1	42.8571	Tetracycline
1991-1995	3.2	96.8	Tetracycline
1991-1995	3.Xv	100	Tetracycline
1991-1995	4	0	Tetracycline
1991-1995	7	50	Tetracycline
1991-1995	8	72.2222	Tetracycline
1996-2000	1	100	Tetracycline
1996-2000	2.1	NA	Tetracycline
1996-2000	2.2	66.6667	Tetracycline
1996-2000	3.1	47.8261	Tetracycline
1996-2000	3.2	86.3636	Tetracycline
1996-2000	3.Xv	100	Tetracycline
1996-2000	4	42.8571	Tetracycline
1996-2000	7	75	Tetracycline
1996-2000	8	73.913	Tetracycline
2001-2005	1	100	Tetracycline
2001-2005	2.1	NA	Tetracycline
2001-2005	2.2	89.2857	Tetracycline
2001-2005	3.1	69.2308	Tetracycline
2001-2005	3.2	96.7742	Tetracycline
2001-2005	3.Xv	NA	Tetracycline
2001-2005	4	40	Tetracycline
2001-2005	7	66.6667	Tetracycline
2001-2005	8	70	Tetracycline
2006-2010	1	58.3333	Tetracycline
2006-2010	2.1	NA	Tetracycline
2006-2010	2.2	68.4211	Tetracycline
2006-2010	3.1	56.338	Tetracycline
2006-2010	3.2	100	Tetracycline
2006-2010	3.Xv	NA	Tetracycline
2006-2010	4	NA	Tetracycline
2006-2010	7	33.3333	Tetracycline
2006-2010	8	11.1111	Tetracycline
2011-2013	1	NA	Tetracycline
2011-2013	2.1	NA	Tetracycline
2011-2013	2.2	100	Tetracycline
2011-2013	3.1	100	Tetracycline
2011-2013	3.2	100	Tetracycline
2011-2013	3.Xv	NA	Tetracycline
2011-2013	4	0	Tetracycline
2011-2013	7	NA	Tetracycline
2011-2013	8	66.6667	Tetracycline
1980-1985	1	70	Sulfonamide
1980-1985	2.1	43.75	Sulfonamide
1980-1985	2.2	100	Sulfonamide
1980-1985	3.1	87.5	Sulfonamide
1980-1985	3.2	100	Sulfonamide
1980-1985	3.Xv	NA	Sulfonamide
1980-1985	4	NA	Sulfonamide
1980-1985	7	78.9474	Sulfonamide
1980-1985	8	100	Sulfonamide
1986-1990	1	42.8571	Sulfonamide
1986-1990	2.1	72.2222	Sulfonamide
1986-1990	2.2	NA	Sulfonamide
1986-1990	3.1	90.9091	Sulfonamide
1986-1990	3.2	94.3182	Sulfonamide
1986-1990	3.Xv	NA	Sulfonamide
1986-1990	4	NA	Sulfonamide
1986-1990	7	25	Sulfonamide
1986-1990	8	50	Sulfonamide
1991-1995	1	72.7273	Sulfonamide
1991-1995	2.1	75	Sulfonamide
1991-1995	2.2	100	Sulfonamide
1991-1995	3.1	100	Sulfonamide
1991-1995	3.2	96	Sulfonamide
1991-1995	3.Xv	95.5556	Sulfonamide
1991-1995	4	100	Sulfonamide
1991-1995	7	87.5	Sulfonamide
1991-1995	8	83.3333	Sulfonamide
1996-2000	1	82	Sulfonamide
1996-2000	2.1	NA	Sulfonamide
1996-2000	2.2	100	Sulfonamide
1996-2000	3.1	86.9565	Sulfonamide
1996-2000	3.2	95.4545	Sulfonamide
1996-2000	3.Xv	50	Sulfonamide
1996-2000	4	42.8571	Sulfonamide
1996-2000	7	75	Sulfonamide
1996-2000	8	95.6522	Sulfonamide
2001-2005	1	88.8889	Sulfonamide
2001-2005	2.1	NA	Sulfonamide
2001-2005	2.2	96.4286	Sulfonamide
2001-2005	3.1	76.9231	Sulfonamide
2001-2005	3.2	87.0968	Sulfonamide
2001-2005	3.Xv	NA	Sulfonamide
2001-2005	4	60	Sulfonamide
2001-2005	7	83.3333	Sulfonamide
2001-2005	8	80	Sulfonamide
2006-2010	1	91.6667	Sulfonamide
2006-2010	2.1	NA	Sulfonamide
2006-2010	2.2	78.9474	Sulfonamide
2006-2010	3.1	73.2394	Sulfonamide
2006-2010	3.2	94.1176	Sulfonamide
2006-2010	3.Xv	NA	Sulfonamide
2006-2010	4	NA	Sulfonamide
2006-2010	7	33.3333	Sulfonamide
2006-2010	8	88.8889	Sulfonamide
2011-2013	1	NA	Sulfonamide
2011-2013	2.1	NA	Sulfonamide
2011-2013	2.2	100	Sulfonamide
2011-2013	3.1	95	Sulfonamide
2011-2013	3.2	100	Sulfonamide
2011-2013	3.Xv	NA	Sulfonamide
2011-2013	4	0	Sulfonamide
2011-2013	7	NA	Sulfonamide
2011-2013	8	100	Sulfonamide

## Sheet: Figure 3b
period	clade	resistance_percentage	class
1980-1985	CenAsiaIII	NA	Aminoglycosides
1980-1985	earlySEA	100	Aminoglycosides
1980-1985	global3.1	NA	Aminoglycosides
1980-1985	global3.2	NA	Aminoglycosides
1980-1985	Lin1	NA	Aminoglycosides
1986-1990	CenAsiaIII	NA	Aminoglycosides
1986-1990	earlySEA	100	Aminoglycosides
1986-1990	global3.1	100	Aminoglycosides
1986-1990	global3.2	100	Aminoglycosides
1986-1990	Lin1	NA	Aminoglycosides
1991-1995	CenAsiaIII	100	Aminoglycosides
1991-1995	earlySEA	100	Aminoglycosides
1991-1995	global3.1	100	Aminoglycosides
1991-1995	global3.2	100	Aminoglycosides
1991-1995	Lin1	100	Aminoglycosides
1996-2000	CenAsiaIII	NA	Aminoglycosides
1996-2000	earlySEA	100	Aminoglycosides
1996-2000	global3.1	100	Aminoglycosides
1996-2000	global3.2	100	Aminoglycosides
1996-2000	Lin1	68.1818	Aminoglycosides
2001-2005	CenAsiaIII	100	Aminoglycosides
2001-2005	earlySEA	NA	Aminoglycosides
2001-2005	global3.1	100	Aminoglycosides
2001-2005	global3.2	100	Aminoglycosides
2001-2005	Lin1	66.6667	Aminoglycosides
2006-2010	CenAsiaIII	NA	Aminoglycosides
2006-2010	earlySEA	NA	Aminoglycosides
2006-2010	global3.1	100	Aminoglycosides
2006-2010	global3.2	100	Aminoglycosides
2006-2010	Lin1	NA	Aminoglycosides
2011-2016	CenAsiaIII	98.4615	Aminoglycosides
2011-2016	earlySEA	NA	Aminoglycosides
2011-2016	global3.1	100	Aminoglycosides
2011-2016	global3.2	NA	Aminoglycosides
2011-2016	Lin1	100	Aminoglycosides
1980-1985	CenAsiaIII	NA	3rd Gen Cephalosporin
1980-1985	earlySEA	0	3rd Gen Cephalosporin
1980-1985	global3.1	NA	3rd Gen Cephalosporin
1980-1985	global3.2	NA	3rd Gen Cephalosporin
1980-1985	Lin1	NA	3rd Gen Cephalosporin
1986-1990	CenAsiaIII	NA	3rd Gen Cephalosporin
1986-1990	earlySEA	0	3rd Gen Cephalosporin
1986-1990	global3.1	0	3rd Gen Cephalosporin
1986-1990	global3.2	0	3rd Gen Cephalosporin
1986-1990	Lin1	NA	3rd Gen Cephalosporin
1991-1995	CenAsiaIII	0	3rd Gen Cephalosporin
1991-1995	earlySEA	0	3rd Gen Cephalosporin
1991-1995	global3.1	0	3rd Gen Cephalosporin
1991-1995	global3.2	0	3rd Gen Cephalosporin
1991-1995	Lin1	0	3rd Gen Cephalosporin
1996-2000	CenAsiaIII	NA	3rd Gen Cephalosporin
1996-2000	earlySEA	0	3rd Gen Cephalosporin
1996-2000	global3.1	0	3rd Gen Cephalosporin
1996-2000	global3.2	0	3rd Gen Cephalosporin
1996-2000	Lin1	0	3rd Gen Cephalosporin
2001-2005	CenAsiaIII	0	3rd Gen Cephalosporin
2001-2005	earlySEA	NA	3rd Gen Cephalosporin
2001-2005	global3.1	0.884956	3rd Gen Cephalosporin
2001-2005	global3.2	4.54545	3rd Gen Cephalosporin
2001-2005	Lin1	0	3rd Gen Cephalosporin
2006-2010	CenAsiaIII	NA	3rd Gen Cephalosporin
2006-2010	earlySEA	NA	3rd Gen Cephalosporin
2006-2010	global3.1	41.9795	3rd Gen Cephalosporin
2006-2010	global3.2	0	3rd Gen Cephalosporin
2006-2010	Lin1	NA	3rd Gen Cephalosporin
2011-2016	CenAsiaIII	64.6154	3rd Gen Cephalosporin
2011-2016	earlySEA	NA	3rd Gen Cephalosporin
2011-2016	global3.1	35.4839	3rd Gen Cephalosporin
2011-2016	global3.2	NA	3rd Gen Cephalosporin
2011-2016	Lin1	0	3rd Gen Cephalosporin
1980-1985	CenAsiaIII	NA	Trimethoprim
1980-1985	earlySEA	5.88235	Trimethoprim
1980-1985	global3.1	NA	Trimethoprim
1980-1985	global3.2	NA	Trimethoprim
1980-1985	Lin1	NA	Trimethoprim
1986-1990	CenAsiaIII	NA	Trimethoprim
1986-1990	earlySEA	35.5556	Trimethoprim
1986-1990	global3.1	100	Trimethoprim
1986-1990	global3.2	100	Trimethoprim
1986-1990	Lin1	NA	Trimethoprim
1991-1995	CenAsiaIII	100	Trimethoprim
1991-1995	earlySEA	25	Trimethoprim
1991-1995	global3.1	100	Trimethoprim
1991-1995	global3.2	100	Trimethoprim
1991-1995	Lin1	50	Trimethoprim
1996-2000	CenAsiaIII	NA	Trimethoprim
1996-2000	earlySEA	0	Trimethoprim
1996-2000	global3.1	97.2222	Trimethoprim
1996-2000	global3.2	97.7778	Trimethoprim
1996-2000	Lin1	54.5455	Trimethoprim
2001-2005	CenAsiaIII	100	Trimethoprim
2001-2005	earlySEA	NA	Trimethoprim
2001-2005	global3.1	100	Trimethoprim
2001-2005	global3.2	100	Trimethoprim
2001-2005	Lin1	33.3333	Trimethoprim
2006-2010	CenAsiaIII	NA	Trimethoprim
2006-2010	earlySEA	NA	Trimethoprim
2006-2010	global3.1	99.6587	Trimethoprim
2006-2010	global3.2	100	Trimethoprim
2006-2010	Lin1	NA	Trimethoprim
2011-2016	CenAsiaIII	100	Trimethoprim
2011-2016	earlySEA	NA	Trimethoprim
2011-2016	global3.1	100	Trimethoprim
2011-2016	global3.2	NA	Trimethoprim
2011-2016	Lin1	100	Trimethoprim
1980-1985	CenAsiaIII	NA	Beta-lactam
1980-1985	earlySEA	100	Beta-lactam
1980-1985	global3.1	NA	Beta-lactam
1980-1985	global3.2	NA	Beta-lactam
1980-1985	Lin1	NA	Beta-lactam
1986-1990	CenAsiaIII	NA	Beta-lactam
1986-1990	earlySEA	100	Beta-lactam
1986-1990	global3.1	0	Beta-lactam
1986-1990	global3.2	3.57143	Beta-lactam
1986-1990	Lin1	NA	Beta-lactam
1991-1995	CenAsiaIII	20	Beta-lactam
1991-1995	earlySEA	100	Beta-lactam
1991-1995	global3.1	0	Beta-lactam
1991-1995	global3.2	1.90476	Beta-lactam
1991-1995	Lin1	50	Beta-lactam
1996-2000	CenAsiaIII	NA	Beta-lactam
1996-2000	earlySEA	100	Beta-lactam
1996-2000	global3.1	8.33333	Beta-lactam
1996-2000	global3.2	6.66667	Beta-lactam
1996-2000	Lin1	50	Beta-lactam
2001-2005	CenAsiaIII	0	Beta-lactam
2001-2005	earlySEA	NA	Beta-lactam
2001-2005	global3.1	9.73451	Beta-lactam
2001-2005	global3.2	13.6364	Beta-lactam
2001-2005	Lin1	33.3333	Beta-lactam
2006-2010	CenAsiaIII	NA	Beta-lactam
2006-2010	earlySEA	NA	Beta-lactam
2006-2010	global3.1	43.686	Beta-lactam
2006-2010	global3.2	50	Beta-lactam
2006-2010	Lin1	NA	Beta-lactam
2011-2016	CenAsiaIII	66.1538	Beta-lactam
2011-2016	earlySEA	NA	Beta-lactam
2011-2016	global3.1	38.7097	Beta-lactam
2011-2016	global3.2	NA	Beta-lactam
2011-2016	Lin1	100	Beta-lactam
1980-1985	CenAsiaIII	NA	Macrolide
1980-1985	earlySEA	3.92157	Macrolide
1980-1985	global3.1	NA	Macrolide
1980-1985	global3.2	NA	Macrolide
1980-1985	Lin1	NA	Macrolide
1986-1990	CenAsiaIII	NA	Macrolide
1986-1990	earlySEA	20	Macrolide
1986-1990	global3.1	0	Macrolide
1986-1990	global3.2	0	Macrolide
1986-1990	Lin1	NA	Macrolide
1991-1995	CenAsiaIII	0	Macrolide
1991-1995	earlySEA	0	Macrolide
1991-1995	global3.1	0	Macrolide
1991-1995	global3.2	0	Macrolide
1991-1995	Lin1	50	Macrolide
1996-2000	CenAsiaIII	NA	Macrolide
1996-2000	earlySEA	0	Macrolide
1996-2000	global3.1	5.55556	Macrolide
1996-2000	global3.2	0	Macrolide
1996-2000	Lin1	36.3636	Macrolide
2001-2005	CenAsiaIII	0	Macrolide
2001-2005	earlySEA	NA	Macrolide
2001-2005	global3.1	4.42478	Macrolide
2001-2005	global3.2	9.09091	Macrolide
2001-2005	Lin1	33.3333	Macrolide
2006-2010	CenAsiaIII	NA	Macrolide
2006-2010	earlySEA	NA	Macrolide
2006-2010	global3.1	1.36519	Macrolide
2006-2010	global3.2	0	Macrolide
2006-2010	Lin1	NA	Macrolide
2011-2016	CenAsiaIII	21.5385	Macrolide
2011-2016	earlySEA	NA	Macrolide
2011-2016	global3.1	3.22581	Macrolide
2011-2016	global3.2	NA	Macrolide
2011-2016	Lin1	100	Macrolide
1980-1985	CenAsiaIII	NA	Phenicol
1980-1985	earlySEA	100	Phenicol
1980-1985	global3.1	NA	Phenicol
1980-1985	global3.2	NA	Phenicol
1980-1985	Lin1	NA	Phenicol
1986-1990	CenAsiaIII	NA	Phenicol
1986-1990	earlySEA	100	Phenicol
1986-1990	global3.1	0	Phenicol
1986-1990	global3.2	3.57143	Phenicol
1986-1990	Lin1	NA	Phenicol
1991-1995	CenAsiaIII	0	Phenicol
1991-1995	earlySEA	75	Phenicol
1991-1995	global3.1	0	Phenicol
1991-1995	global3.2	1.90476	Phenicol
1991-1995	Lin1	0	Phenicol
1996-2000	CenAsiaIII	NA	Phenicol
1996-2000	earlySEA	100	Phenicol
1996-2000	global3.1	0	Phenicol
1996-2000	global3.2	4.44444	Phenicol
1996-2000	Lin1	22.7273	Phenicol
2001-2005	CenAsiaIII	0	Phenicol
2001-2005	earlySEA	NA	Phenicol
2001-2005	global3.1	0	Phenicol
2001-2005	global3.2	0	Phenicol
2001-2005	Lin1	16.6667	Phenicol
2006-2010	CenAsiaIII	NA	Phenicol
2006-2010	earlySEA	NA	Phenicol
2006-2010	global3.1	2.73038	Phenicol
2006-2010	global3.2	0	Phenicol
2006-2010	Lin1	NA	Phenicol
2011-2016	CenAsiaIII	1.53846	Phenicol
2011-2016	earlySEA	NA	Phenicol
2011-2016	global3.1	0	Phenicol
2011-2016	global3.2	NA	Phenicol
2011-2016	Lin1	0	Phenicol
1980-1985	CenAsiaIII	NA	Quinolone
1980-1985	earlySEA	0	Quinolone
1980-1985	global3.1	NA	Quinolone
1980-1985	global3.2	NA	Quinolone
1980-1985	Lin1	NA	Quinolone
1986-1990	CenAsiaIII	NA	Quinolone
1986-1990	earlySEA	0	Quinolone
1986-1990	global3.1	0	Quinolone
1986-1990	global3.2	0	Quinolone
1986-1990	Lin1	NA	Quinolone
1991-1995	CenAsiaIII	0	Quinolone
1991-1995	earlySEA	0	Quinolone
1991-1995	global3.1	0	Quinolone
1991-1995	global3.2	3.80952	Quinolone
1991-1995	Lin1	0	Quinolone
1996-2000	CenAsiaIII	NA	Quinolone
1996-2000	earlySEA	100	Quinolone
1996-2000	global3.1	5.55556	Quinolone
1996-2000	global3.2	8.88889	Quinolone
1996-2000	Lin1	0	Quinolone
2001-2005	CenAsiaIII	100	Quinolone
2001-2005	earlySEA	NA	Quinolone
2001-2005	global3.1	12.3894	Quinolone
2001-2005	global3.2	18.1818	Quinolone
2001-2005	Lin1	0	Quinolone
2006-2010	CenAsiaIII	NA	Quinolone
2006-2010	earlySEA	NA	Quinolone
2006-2010	global3.1	67.2355	Quinolone
2006-2010	global3.2	50	Quinolone
2006-2010	Lin1	NA	Quinolone
2011-2016	CenAsiaIII	100	Quinolone
2011-2016	earlySEA	NA	Quinolone
2011-2016	global3.1	93.5484	Quinolone
2011-2016	global3.2	NA	Quinolone
2011-2016	Lin1	0	Quinolone
1980-1985	CenAsiaIII	NA	Tetracycline
1980-1985	earlySEA	100	Tetracycline
1980-1985	global3.1	NA	Tetracycline
1980-1985	global3.2	NA	Tetracycline
1980-1985	Lin1	NA	Tetracycline
1986-1990	CenAsiaIII	NA	Tetracycline
1986-1990	earlySEA	100	Tetracycline
1986-1990	global3.1	100	Tetracycline
1986-1990	global3.2	96.4286	Tetracycline
1986-1990	Lin1	NA	Tetracycline
1991-1995	CenAsiaIII	100	Tetracycline
1991-1995	earlySEA	100	Tetracycline
1991-1995	global3.1	100	Tetracycline
1991-1995	global3.2	96.1905	Tetracycline
1991-1995	Lin1	0	Tetracycline
1996-2000	CenAsiaIII	NA	Tetracycline
1996-2000	earlySEA	100	Tetracycline
1996-2000	global3.1	97.2222	Tetracycline
1996-2000	global3.2	93.3333	Tetracycline
1996-2000	Lin1	40.9091	Tetracycline
2001-2005	CenAsiaIII	0	Tetracycline
2001-2005	earlySEA	NA	Tetracycline
2001-2005	global3.1	80.531	Tetracycline
2001-2005	global3.2	81.8182	Tetracycline
2001-2005	Lin1	33.3333	Tetracycline
2006-2010	CenAsiaIII	NA	Tetracycline
2006-2010	earlySEA	NA	Tetracycline
2006-2010	global3.1	91.8089	Tetracycline
2006-2010	global3.2	100	Tetracycline
2006-2010	Lin1	NA	Tetracycline
2011-2016	CenAsiaIII	93.8462	Tetracycline
2011-2016	earlySEA	NA	Tetracycline
2011-2016	global3.1	96.7742	Tetracycline
2011-2016	global3.2	NA	Tetracycline
2011-2016	Lin1	100	Tetracycline
1980-1985	CenAsiaIII	NA	Sulfonamide
1980-1985	earlySEA	98.0392	Sulfonamide
1980-1985	global3.1	NA	Sulfonamide
1980-1985	global3.2	NA	Sulfonamide
1980-1985	Lin1	NA	Sulfonamide
1986-1990	CenAsiaIII	NA	Sulfonamide
1986-1990	earlySEA	95.5556	Sulfonamide
1986-1990	global3.1	100	Sulfonamide
1986-1990	global3.2	100	Sulfonamide
1986-1990	Lin1	NA	Sulfonamide
1991-1995	CenAsiaIII	100	Sulfonamide
1991-1995	earlySEA	75	Sulfonamide
1991-1995	global3.1	100	Sulfonamide
1991-1995	global3.2	97.1429	Sulfonamide
1991-1995	Lin1	100	Sulfonamide
1996-2000	CenAsiaIII	NA	Sulfonamide
1996-2000	earlySEA	100	Sulfonamide
1996-2000	global3.1	97.2222	Sulfonamide
1996-2000	global3.2	93.3333	Sulfonamide
1996-2000	Lin1	81.8182	Sulfonamide
2001-2005	CenAsiaIII	100	Sulfonamide
2001-2005	earlySEA	NA	Sulfonamide
2001-2005	global3.1	81.4159	Sulfonamide
2001-2005	global3.2	81.8182	Sulfonamide
2001-2005	Lin1	66.6667	Sulfonamide
2006-2010	CenAsiaIII	NA	Sulfonamide
2006-2010	earlySEA	NA	Sulfonamide
2006-2010	global3.1	94.8805	Sulfonamide
2006-2010	global3.2	100	Sulfonamide
2006-2010	Lin1	NA	Sulfonamide
2011-2016	CenAsiaIII	96.9231	Sulfonamide
2011-2016	earlySEA	NA	Sulfonamide
2011-2016	global3.1	100	Sulfonamide
2011-2016	global3.2	NA	Sulfonamide
2011-2016	Lin1	100	Sulfonamide

## Sheet: Figure 4a
Shigella flexneri serotype 2 lineage replacement
year	clade	percentage	count
1980-1985	Lin3.1	0.876712	64
1986-1990	Lin3.1	0.151515	15
1991-1995	Lin3.1	0.0168067	2
1996-2000	Lin3.1	0	0
2001-2005	Lin3.1	0	0
2006-2010	Lin3.1	0	0
1980-1985	Lin3.2	0.0136986	1
1986-1990	Lin3.2	0.848485	84
1991-1995	Lin3.2	0.983193	117
1996-2000	Lin3.2	1	12
2001-2005	Lin3.2	1	9
2006-2010	Lin3.2	1	2
1980-1985	Lin3.base	0.109589	8
1986-1990	Lin3.base	0	0
1991-1995	Lin3.base	0	0
1996-2000	Lin3.base	0	0
2001-2005	Lin3.base	0	0
2006-2010	Lin3.base	0	0
Shigella flexneri serotype 2 temporal AMR pattern
period	antimicrobial	resistance_percentage
1980-1985	amino	1
1986-1990	amino	0.989899
1991-1995	amino	0.983193
1996-2000	amino	1
2001-2005	amino	1
2006-2010	amino	1
1980-1985	trim	0.30137
1986-1990	trim	0.818182
1991-1995	trim	0.991597
1996-2000	trim	1
2001-2005	trim	1
2006-2010	trim	1
1980-1985	peni	0.890411
1986-1990	peni	0.989899
1991-1995	peni	1
1996-2000	peni	1
2001-2005	peni	1
2006-2010	peni	1
1980-1985	macro	0.109589
1986-1990	macro	0.0707071
1991-1995	macro	0
1996-2000	macro	0
2001-2005	macro	0
2006-2010	macro	0
1980-1985	phenicol	0.972603
1986-1990	phenicol	0.989899
1991-1995	phenicol	1
1996-2000	phenicol	1
2001-2005	phenicol	1
2006-2010	phenicol	1
1980-1985	quinolone	0.0136986
1986-1990	quinolone	0.010101
1991-1995	quinolone	0.0252101
1996-2000	quinolone	0
2001-2005	quinolone	0
2006-2010	quinolone	0
1980-1985	sulfo	0.890411
1986-1990	sulfo	0.949495
1991-1995	sulfo	0.957983
1996-2000	sulfo	1
2001-2005	sulfo	0.666667
2006-2010	sulfo	1
1980-1985	tetra	1
1986-1990	tetra	0.989899
1991-1995	tetra	0.991597
1996-2000	tetra	0.916667
2001-2005	tetra	1
2006-2010	tetra	1

## Sheet: Figure 4b
Shigella flexneri serotype 2 lineage replacement
year	clade	pctg	count
1991-1995	Lin3.1	0.363636	4
1996-2000	Lin3.1	0.69697	23
2001-2005	Lin3.1	0.734375	47
2006-2010	Lin3.1	0.911111	41
2011-2013	Lin3.1	1	1
1991-1995	Lin3.2	0.636364	7
1996-2000	Lin3.2	0.30303	10
2001-2005	Lin3.2	0.265625	17
2006-2010	Lin3.2	0.0888889	4
2011-2013	Lin3.2	0	0
Shigella flexneri serotype 2 temporal AMR pattern
period	antimicrobial	resistance_percentage
1991-1995	amino	1
1996-2000	amino	1
2001-2005	amino	0.953125
2006-2010	amino	0.933333
2011-2013	amino	1
1991-1995	esbl	0
1996-2000	esbl	0
2001-2005	esbl	0
2006-2010	esbl	0.0444444
2011-2013	esbl	0
1991-1995	trim	1
1996-2000	trim	0.878788
2001-2005	trim	0.828125
2006-2010	trim	0.711111
2011-2013	trim	1
1991-1995	peni	1
1996-2000	peni	1
2001-2005	peni	0.953125
2006-2010	peni	0.933333
2011-2013	peni	1
1991-1995	macro	0.0909091
1996-2000	macro	0
2001-2005	macro	0
2006-2010	macro	0.0444444
2011-2013	macro	0
1991-1995	phenicol	1
1996-2000	phenicol	0.969697
2001-2005	phenicol	0.859375
2006-2010	phenicol	0.911111
2011-2013	phenicol	1
1991-1995	quinolone	0
1996-2000	quinolone	0.333333
2001-2005	quinolone	0.1875
2006-2010	quinolone	0.422222
2011-2013	quinolone	1
1991-1995	sulfo	1
1996-2000	sulfo	0.878788
2001-2005	sulfo	0.796875
2006-2010	sulfo	0.622222
2011-2013	sulfo	1
1991-1995	tetra	0.363636
1996-2000	tetra	0.575758
2001-2005	tetra	0.734375
2006-2010	tetra	0.555556
2011-2013	tetra	1

## Sheet: Figure 4c
Shigella flexneri serotype 3 lineage replacement
year	clade	percentage	count
1980-1985	Lin2.1	0.941176	16
1986-1990	Lin2.1	1	18
1991-1995	Lin2.1	0.363636	4
1996-2000	Lin2.1	0	0
2001-2005	Lin2.1	0	0
2006-2010	Lin2.1	0	0
2011-2013	Lin2.1	0	0
1980-1985	Lin2.2	0.0588235	1
1986-1990	Lin2.2	0	0
1991-1995	Lin2.2	0.545455	6
1996-2000	Lin2.2	0.681818	15
2001-2005	Lin2.2	0.848485	28
2006-2010	Lin2.2	1	37
2011-2013	Lin2.2	0.75	3
1980-1985	Lin4	0	0
1986-1990	Lin4	0	0
1991-1995	Lin4	0.0909091	1
1996-2000	Lin4	0.318182	7
2001-2005	Lin4	0.151515	5
2006-2010	Lin4	0	0
2011-2013	Lin4	0.25	1
Shigella flexneri serotype 3 temporal AMR pattern
period	antimicrobial	resistance_percentage
1980-1985	amino	1
1986-1990	amino	1
1991-1995	amino	1
1996-2000	amino	0.772727
2001-2005	amino	0.939394
2006-2010	amino	0.918919
2011-2013	amino	0.75
1980-1985	esbl	0
1986-1990	esbl	0
1991-1995	esbl	0
1996-2000	esbl	0
2001-2005	esbl	0
2006-2010	esbl	0.027027
2011-2013	esbl	0.25
1980-1985	trim	0.117647
1986-1990	trim	0.166667
1991-1995	trim	0.636364
1996-2000	trim	0.681818
2001-2005	trim	0.909091
2006-2010	trim	0.945946
2011-2013	trim	0.75
1980-1985	peni	0.941176
1986-1990	peni	1
1991-1995	peni	0.818182
1996-2000	peni	0.454545
2001-2005	peni	0.484848
2006-2010	peni	0.567568
2011-2013	peni	0.5
1980-1985	macro	0.0588235
1986-1990	macro	0.166667
1991-1995	macro	0.272727
1996-2000	macro	0
2001-2005	macro	0
2006-2010	macro	0.0540541
2011-2013	macro	0
1980-1985	phenicol	1
1986-1990	phenicol	1
1991-1995	phenicol	0.727273
1996-2000	phenicol	0.409091
2001-2005	phenicol	0.787879
2006-2010	phenicol	0.945946
2011-2013	phenicol	0.75
1980-1985	quinolone	0
1986-1990	quinolone	0.0555556
1991-1995	quinolone	0
1996-2000	quinolone	0
2001-2005	quinolone	0.181818
2006-2010	quinolone	0.513514
2011-2013	quinolone	0.75
1980-1985	sulfo	0.470588
1986-1990	sulfo	0.722222
1991-1995	sulfo	0.909091
1996-2000	sulfo	0.818182
2001-2005	sulfo	0.909091
2006-2010	sulfo	0.810811
2011-2013	sulfo	0.75
1980-1985	tetra	1
1986-1990	tetra	1
1991-1995	tetra	0.909091
1996-2000	tetra	0.590909
2001-2005	tetra	0.818182
2006-2010	tetra	0.702703
2011-2013	tetra	0.75

## Sheet: Figure 5
Clonal replacement of Shigella sonnei lineages
year	clade	pctg	count
1980-1985	CenAsiaIII	0	0
1986-1990	CenAsiaIII	0	0
1991-1995	CenAsiaIII	0.042735	5
1996-2000	CenAsiaIII	0	0
2001-2005	CenAsiaIII	0.00704225	1
2006-2010	CenAsiaIII	0	0
2011-2016	CenAsiaIII	0.670103	65
1980-1985	earlySEA	1	51
1986-1990	earlySEA	0.608108	45
1991-1995	earlySEA	0.034188	4
1996-2000	earlySEA	0.00961538	1
2001-2005	earlySEA	0	0
2006-2010	earlySEA	0	0
2011-2016	earlySEA	0	0
1980-1985	global3.1	0	0
1986-1990	global3.1	0.0135135	1
1991-1995	global3.1	0.00854701	1
1996-2000	global3.1	0.346154	36
2001-2005	global3.1	0.795775	113
2006-2010	global3.1	0.99322	293
2011-2016	global3.1	0.319588	31
1980-1985	global3.2	0	0
1986-1990	global3.2	0.378378	28
1991-1995	global3.2	0.897436	105
1996-2000	global3.2	0.432692	45
2001-2005	global3.2	0.15493	22
2006-2010	global3.2	0.00677966	2
2011-2016	global3.2	0	0
1980-1985	Lin1	0	0
1986-1990	Lin1	0	0
1991-1995	Lin1	0.017094	2
1996-2000	Lin1	0.211538	22
2001-2005	Lin1	0.0422535	6
2006-2010	Lin1	0	0
2011-2016	Lin1	0.0103093	1
Temporal changes in antimicrobial resistance
period	antimicrobial	Percentage of resistance
1980-1985	Aminoglycoside	1
1986-1990	Aminoglycoside	1
1991-1995	Aminoglycoside	1
1996-2000	Aminoglycoside	0.932692
2001-2005	Aminoglycoside	0.985915
2006-2010	Aminoglycoside	1
2011-2016	Aminoglycoside	0.989691
1980-1985	3rd Gen Cephalosporin	0
1986-1990	3rd Gen Cephalosporin	0
1991-1995	3rd Gen Cephalosporin	0
1996-2000	3rd Gen Cephalosporin	0
2001-2005	3rd Gen Cephalosporin	0.0140845
2006-2010	3rd Gen Cephalosporin	0.416949
2011-2016	3rd Gen Cephalosporin	0.546392
1980-1985	Trimethoprim	0.0588235
1986-1990	Trimethoprim	0.608108
1991-1995	Trimethoprim	0.965812
1996-2000	Trimethoprim	0.875
2001-2005	Trimethoprim	0.971831
2006-2010	Trimethoprim	0.99661
2011-2016	Trimethoprim	1
1980-1985	Beta-lactam	1
1986-1990	Beta-lactam	0.621622
1991-1995	Beta-lactam	0.0683761
1996-2000	Beta-lactam	0.173077
2001-2005	Beta-lactam	0.112676
2006-2010	Beta-lactam	0.437288
2011-2016	Beta-lactam	0.57732
1980-1985	Macrolide	0.0392157
1986-1990	Macrolide	0.121622
1991-1995	Macrolide	0.00854701
1996-2000	Macrolide	0.0961538
2001-2005	Macrolide	0.0633803
2006-2010	Macrolide	0.0135593
2011-2016	Macrolide	0.164948
1980-1985	Phenicol	1
1986-1990	Phenicol	0.621622
1991-1995	Phenicol	0.042735
1996-2000	Phenicol	0.0769231
2001-2005	Phenicol	0.00704225
2006-2010	Phenicol	0.0271186
2011-2016	Phenicol	0.0103093
1980-1985	Quinolone	0
1986-1990	Quinolone	0
1991-1995	Quinolone	0.034188
1996-2000	Quinolone	0.0673077
2001-2005	Quinolone	0.133803
2006-2010	Quinolone	0.671186
2011-2016	Quinolone	0.969072
1980-1985	Sulfonamide	0.980392
1986-1990	Sulfonamide	0.972973
1991-1995	Sulfonamide	0.965812
1996-2000	Sulfonamide	0.923077
2001-2005	Sulfonamide	0.809859
2006-2010	Sulfonamide	0.949153
2011-2016	Sulfonamide	0.979381
1980-1985	Tetracycline	1
1986-1990	Tetracycline	0.986486
1991-1995	Tetracycline	0.948718
1996-2000	Tetracycline	0.836538
2001-2005	Tetracycline	0.78169
2006-2010	Tetracycline	0.918644
2011-2016	Tetracycline	0.948454
1980-1985	Fluoroquinolone	0
1986-1990	Fluoroquinolone	0
1991-1995	Fluoroquinolone	0
1996-2000	Fluoroquinolone	0
2001-2005	Fluoroquinolone	0
2006-2010	Fluoroquinolone	0
2011-2016	Fluoroquinolone	0.659794
